# Supplementary material for: TBX2, a Novel Regulator of Labour
Source: Medicina (Kaunas). 2021 May 21;57(6):515. doi: 10.3390/medicina57060515 (PMC8224059; doi:10.3390/medicina57060515)
Supplement: Supplementary file 1 [file medicina-57-00515-s001.zip]

Archive with 1 entries (1 files):
- medicina-1183368-supplementary.pdf
